# Supplementary material for: Global Gene Expression Analysis Reveals a Link between NDRG1 and Vesicle Transport
Source: PLoS One. 2014 Jan 31;9(1):e87268. doi: 10.1371/journal.pone.0087268 (PMC3909102; doi:10.1371/journal.pone.0087268)
Supplement: Table S2 — Enriched gene ontology terms indentified by GoMiner analysis. Genes are listed alphabetically in the first column of the table. The header row gives the name of the GO category, sorted by increasing p-values. Categories with p-value above 0.005 are excluded. (+) indicates association with a GO category. (XLS) [file pone.0087268.s003.xls]

## Sheet: Gominer complete
GO-term:	Vesicle coat	Organelle membrane	Extracellular space	Membrane coat	Integral to organelle membrane	Endoplasmic reticulum
p-value:	0.001	0.002	0.002	0.004	0.004	0.005
Gene name:
AGMAT
APOD			+			+
APOLD1
ARL1
ASPHD1		+			+	+
AZGP1			+
CCL28			+
CD47
CDC42EP5
CKAP4						+
CLOCK
CMAS
CNTN1
COPE	+	+		+
CPS1		+
CYC1		+
EIF3EIP|EIF3L
ETV6
FBLN5			+
FZD5
GOLM1
HEXIM1
HLA-DRB3
HSD17B2		+				+
INTS10
ITGA5			+
KMO		+
KSR1		+				+
KYNU
MAEA
MCAM
MGAT4C
MRPS36
NDRG1
NECAP1	+	+		+
NFE2L3
NKAIN1
NMB
NRCAM
PGBD1
PIP
PSMB9
RDH16		+			+	+
RP2			+
RPL6
SCGB2A2			+
SDCCAG8
SEC24D	+	+		+		+
SERPINA1			+
SLC16A3
SRP54						+
SSR3		+			+	+
TFPI			+
THBD			+
TLR5
TMEM132A						+
TMEM70		+			+
TMPRSS3		+				+
TNIP1
XRCC6BP1
ZNF426
ZNF552
